# Supplementary material for: Copper chelation redirects neutrophil function to enhance anti-GD2 antibody therapy in neuroblastoma
Source: Nat Commun. 2024 Dec 12;15:10462. doi: 10.1038/s41467-024-54689-x (PMC11638255; doi:10.1038/s41467-024-54689-x)
Supplement: Supplementary file 4 — Source data [file 41467_2024_54689_MOESM4_ESM.xlsx]

## Sheet: 1b
	Days	Saline + vehicle											Saline + IgG												Saline + anti-GD2											TEPA + IgG											TEPA + anti-GD2
	Mouse ID	F2367	F2342	F2372	F2567	F2716	F2425	F2591	F2530	F2594	F2484		F2500	F2461	F2548	F2576	F2586	F2475	F2524	F2529	F2528	F2427	F2432		F2290	F2474	F2381	F2546	F2577	F2385	F2570	F2496	F2583	F2689		F2180	F2418	F2455	F2410	F2545	F2331	F2476	F2541	F2535	F2571		F2080	F2327	F2464
Male	1	3.5	3.5	4	3.5	3.5	3.5	3.5	3.5	3.5	3.5		3.5	3.5	3.5	3.5	3.5	3.5	3.5	3.5	3.5	3.5	3.5		3.5	3.5	3.5	3.5	3.5	3.5	3.5	3.5	3.5	3.5		3.5	3.5	3.5	3.5	3.5	4.5	3.5	3.5	3.5	3.5		3.5	3	3.5
Female	2
	3	4.5		4	4	3.5	3.5	4	2.5	3.5	4		3.5	3.5	3.5	3.5	4	3.5	4	3.5	3.5	3.5	4.5		4.5	3.5	3.5	4	4	3.5	4	3.5	4	3.5			4	3.5	3.5	4	3	4	4	3.5	4		4	4	4
	4																						4.5													4
	5	8			4	3.5	3.5	4	4	4	4		4	3.5	4	4	4.5	3	4.5	3.5	4	3.5			4.5	4	4	4	4	4	4		4.5	3			4	3.5	4	4	4	4.5	4	4	5		4	4.5	3.5
	6	8		4																			3.5													4.5							5
	7	10			4.5	4	4	4	5	4.5	4		4	3.5	4	4	4.5	3	4.5	4	4.5	4			4.5	3.5	4	4	4	4.5	4		4	3			4	3.5	4	4		7		4	5		4	5	3
	8			5																			5													7						8	7
	9				4.5	4.5	4	5	5	5	4.5		4	3.5	5	4	7		5	3	7	3			5	3.5	4.5	5	5	5	4.5		8	4		8	4.5	4	4	5		10	7	4.5	8		7	5	3.5
	10			10														4			7		10					8					10			8				7					10		7
	11				4.5	4.5	5	10	7		7		4.5	3.5	7	4.5	8		7	3.5	8	3.5			5	4	4.5	7	7	5	5			4		7	7	4.5	5	7			10	5			7	8	3.5
	12								10		7				10		8	4.5	8		8								7							7	7										7	10
	13				5	8	5						4.5	3.5		8	8		10	7	10	7			7	4	5	10		5	4			4		8		4.5	7					7			8		4
	14					8					10					10	8	7		8		7			7				8							8	8		8					10			8
	15				7	8	7						7	3.5			8	7		10		8			8	4.5	7		7	7	4			4.5		8	8	5	7								7		4.5
	16				7	8											8	8				10			8				8	7						10	10		10								7
	17				10	10								3.5			10	8							10	4.5	10		10	8	4			5				7									7		4.5
	18																	10												7				5													7
	19													3												4.5				7	4			5				10									7		4.5
	20																													8				7													7
	21													3												4				7	4			8													7		5
	22																													7				8													7
	23													3												4.5				7	4			10													5		5
	24													3
	25													3												5				5	4																5		8
	26																																																7
	27													3												4.5				5	3																5		8
	28																													8																			8
	29													3.5												4				7	4																5		8
	30																													7																	7		8
	31													4.5												4				7	4																7		10
	32																													10
	33													4.5												4					0																8
	34
	35													4												4.5					0																8
	36													4												4.5					0																8
	37																																														8
	38													4												4.5					0																7
	39																																														7
	40													4												5					3																8
	41																																														10
	42													4												5					3
	43																									5					3
	44													7
	45													7												5					3
	46
	47													7												5					3
	48
	49													8												7					3
	50													8												7					3.5
	51													10												7
	52																									8					3.5
	53																									10
	54																														3
	55
	56																														3.5
	57
	58
	59																														3.5
	60
	61																														3.5
	62
	63																														3.5
	64																														3.5
	65
	66																														3.5
	67
	68																														4
	69
	70																														4
	71																														4
	72
	73																														4
	74																														4
	75
	76																														4
	77																														4.5
	78
	79																														4
	80
	81																														4.5
	82
	83																														4
	84																														4.5
	85
	86																														4.5
	87
	88																														5
	89
	90																														5
	91
	92																														5
	93
	94																														5
	95
	96																														5
	97
	98																														4.5
	99																														5
	100
	101																														7
	102
	103																														8
	104																														8
	105																														10
	106
	107
	108
	109
	110
	111
	112
	113
	114
	115
	116
	117
	118
	119
	120
	121
	122
	123
	124
	125
	126
	127
	128
	129
	130
	131
	132
	133
	134
	135
	136
	137
	138
	139
	140
	141
	142
	143
	144
	145
	146
	147
	148
	149
	150
	151
	152
	153
	154
	155
	156
	157
	158
	159
	160
	161
	162
	163
	164
	165
	166
	167
	168
	169
	170
	171
	172
	173
	174
	175
	176
	177
	178
	179
	180
[truncated: 7 more columns]

## Sheet: 1c
	TH-MYCN Survival Combo Therapy
		Vehicle Saline	Vehicle Saline + IgG	Vehicle Saline + Anti-GD2	TEPA + Isotype Control	TEPA + Anti-GD2
	6	1
	3	0
	9	1
	16	1
	16	1
	15	1
	10	1
	11	1
	8	1
	13	1
	14		1
	50		1
	11		1
	13		1
	16		1
	17		1
	12		1
	14		1
	12		1
	15		1
	9		1
	16			1
	52			1
	16			1
	12			1
	16			1
	31			1
	104			1
	4			0
	9			1
	22			1
	15				1
	15				1
	18				1
	15				1
	10				1
	6				0
	8				1
	10				1
	13				1
	9				1
	40					1
	11					1
	30					1
	181					1
	88					1
	181					1
	56					1
	13					1
	181					1
	86					1
	Median	11	14	16	13	71
		Survival Comparisons
		Saline + vehicle	Saline + IgG	ns
		Saline + vehicle	Saline + GD2	0.0079	**
		Saline + vehicle	TEPA + IgG	ns
		Saline + vehicle	TEPA + IgG	0.0004	***
		Saline + IgG	Saline + GD2	ns
		Saline + IgG	TEPA + IgG	ns
		Saline + IgG	TEPA + IgG	0.0014	**
		Saline + GD2	TEPA + IgG	0.01	*
		Saline + GD2	TEPA + IgG	0.0431	*
		TEPA + IgG	TEPA + GD2	0.0007	***

## Sheet: 1e
					NCR1			CD8			CD11b
			Total Nuclei		Pos	Pos cell/1000 cells		Pos	Pos cell/1000 cells		Pos	Pos cell/1000 cells
	Saline + IgG	1-8-1	3562		2	0.56		2	0.56		5	1.4
		1-8-2	3445		1	0.29		5	1.45		20	5.81
		1-8-3	5244		0	0		4	0.76		11	2.1
		1-10-1	5997		0	0		6	1		7	1.17
		1-10-2	4171		1	0.24		4	0.96		10	2.4
		1-10-3	4480		0	0		4	0.89		18	4.02
		1-5-1	4988		2	0.4		12	2.41		14	2.81
		1-5-2	3635		2	0.55		5	1.38		6	1.65
		1-5-3	2779		2	0.72		3	1.08		5	1.8
		1-7-1	1987		0	0		2	1.01		19	9.56
		1-7-2	3277		0	0		2	0.61		21	6.41
		1-7-3	4541		0	0		2	0.44		9	1.98
	TEPA + IgG	4-10-1	3411		2	0.59		7	2.05		28	8.22
		4-10-2	3491		0	0		4	1.15		42	12.12
		4-12-1	3726		3	0.81		9	2.42		33	8.86
		4-12-2	2240		2	0.89		9	4.02		17	7.59
		4-13-1	2536		1	0.39		3	1.18		29	11.44
		4-13-2	1534		1	0.65		2	1.3		8	5.22
	Saline + anti-GD2	3-4-1	2471		1	0.4		2	0.81		6	2.43
		3-4-2	3610		1	0.28		7	1.94		22	6.09
		3-4-3	3360		1	0.3		0	0		15	4.46
		3-5-1	2156		1	0.46		13	6.03		11	5.1
		3-5-2	1742		3	1.72		12	6.89		24	13.78
		3-5-3	2163		0	0		13	6.01		17	7.86
		3-9-1	1608		1	0.62		6	3.73		16	9.95
		3-9-2	1966		1	0.5		3	1.53		15	7.63
		3-9-3	2500		0	0		7	2.8		15	6
	TEPA + anti-GD2	5-2-1	1353	tiny tumor	4	2.96		8	5.91		23	17
		5-8-1	2258		3	1.32		10	4.43		36	15.94
		5-8-2	2050		4	1.95		4	1.95		22	10.73
		5-8-3	1266		2	1.58		4	3.16		29	22.91
		5-15-1	2038		2	0.98		7	3.43		36	17.66
		5-15-2	4349		3	0.69		11	2.53		44	10.12
		5-15-3	2013		1	0.5		2	0.99		22	10.93

## Sheet: 2b
	N.B.	TME concentration values (pg/ml) were normalized to protein to yield a final unit of pg/ml/mg.
	TGF-B SERA					TGF-B TME					RANTES SERA					RANTES TME
	Control	Norm.	TEPA	Norm.		Control	Norm.	TEPA	Norm.		Control	Norm.	TEPA	Norm.		Control	Norm.	TEPA	Norm.
Exp1	21831.1	0.859244	11817.1	0.465105		26703.8	1.07811	15998.5	0.645906		316	1.28455	1645	6.68699		582.242	0.441957	3420.65	2.59648
	51448.5	2.02495	10145.7	0.399323		22785.1	0.919901	11963.7	0.48301		308	1.25203	918	3.73171		940.272	0.713724	3403.09	2.58315
	11462	0.451128	10024.9	0.394566		16943.2	0.684047	19343.2	0.780942		161	0.654472	336	1.36585		1895.01	1.43843	762.42	0.578724
	33275.7	1.30969	15064.4	0.592917		16259.6	0.656448	14956.9	0.603854		199	0.808943	174	0.707317		2030.17	1.54102	4768.11	3.61929
Exp2	28940.4	1.13906	13222.7	0.520429		26663.9	1.0765	13709.7	0.553501							875.445	0.664516	1458.23	1.10688
	17322.7	0.6818	2876.99	0.113235		42078.6	1.69884	15398	0.621662							1446.69	1.09813	2968.96	2.25363
	13570.7	0.534125	8059.77	0.317223		21949.3	0.886157	24213.3	0.977563							2541.1	1.92885
																1005.01	0.762868
	25407.3					24769.1										1148.48	0.87177
																709.738	0.538735
											246					1317.42
	GM-CSF SERA					GM-CSF TME					KC SERA					KC TME
	Control	Norm.	TEPA	Norm.		Control	Norm.	TEPA	Norm.		Control	Norm.	TEPA	Norm.		Control	Norm.	TEPA	Norm.
	176	1.06991	358	2.17629		642.662	1.15887	720.99	1.30011		198	1.52308	3080	23.6923		2422.13	1.14309	1984.3	0.936464
	186	1.1307	291	1.769		176.842	0.318886	520.864	0.939238		116	0.892308	1276	9.81538		1947.6	0.919143	3722.86	1.75695
	200	1.21581	186	1.1307		585.164	1.05519	1498.59	2.7023		108	0.830769	682	5.24615		1710.75	0.807366	4122.32	1.94547
	96	0.583587	194	1.17933		1245.39	2.24573	1679.2	3.02799		98	0.753846	282	2.16923		1997.74	0.942807	5512.78	2.60168
						430.979	0.777154	838.44	1.5119							1948.63	0.919631	2810.88	1.32656
						417.489	0.752828	1127.02	2.03228							2822.34	1.33196	7757.74	3.66116
						1179.49	2.12689									1088.77	0.513828
						102.099	0.184109									1970.04	0.929736
						607.551	1.09555									2012.19	0.949627
						157.938	0.284799									3269.1	1.54281
	164.5					554.561					130					2118.93
	IL-10 SERA					IL-10 TME					TNF SERA					TNF TME
	Control	Norm.	TEPA	Norm.		Control	Norm.	TEPA	Norm.		Control	Norm.	TEPA	Norm.		Control	Norm.	TEPA	Norm.
	282	1.18239	257	1.07757		3133.91	0.742913	8455.99	2.00455		169	0.870013	223	1.14801		1242.82	1.31637	1390.98	1.47329
	237	0.993711	261	1.09434		8387.25	1.98825	7306.39	1.73203		168	0.864865	233	1.19949		617.02	0.653535	1318.04	1.39604
	241	1.01048	193	0.809224		4290.41	1.01707	14125.8	3.3486		161	0.828829	174	0.895753		1366.76	1.44765	1925.03	2.03896
	194	0.813417	175	0.733753		10373.7	2.45916	17095.5	4.05261		279	1.43629	137	0.705277		607.419	0.643366	2504.51	2.65273
						1791.68	0.42473	11606.6	2.75143							839.513	0.889194	1897.18	2.00945
						2776.6	0.658211	9380.4	2.22368							1468.5	1.55541	1731.77	1.83425
						1857.44	0.440318									960.586	1.01743
						5459.44	1.2942									800.605	0.847984
						1274.63	0.302159									483.869	0.512505
						2838.95	0.672992									1054.17	1.11655
	238.5					4218.4					194.25					944.127
	IFN-y SERA					IFN-y TME					IP-10 SERA					IP-10 TME
	Control	Norm.	TEPA	Norm.		Control	Norm.	TEPA	Norm.		Control	Norm.	TEPA	Norm.		Control	Norm.	TEPA	Norm.
	7	3.11111	236	104.889		194.786	1.19899	410.247	2.52523		Not available in this assay.					1242.82	1.15541	2353.07	2.04025
	0	0	285	126.667		336.769	2.07295	381.36	2.34742							873.216	0.811799	3034.67	2.63124
	1	0.444444	155	68.8889		260.947	1.60623	467.405	2.87706							1389.56	1.29183	1558.82	1.35159
	1	0.444444	103	45.7778		0	0	396.577	2.44109							892.647	0.829864	1568.45	1.35993
						305.332	1.87944	230.16	1.41672							1253.57	1.1654	1076.82	0.933666
						124.777	0.768052	327	2.01281							1198.84	1.11452	1711.15	1.48367
						114.98	0.707749									1043.22	0.969846
						154	0.94793									592.196	0.550545
						133	0.818667									1117.16	1.03858
						0	0									1153.32	1.07221
	2.25					162.459										1075.65
	IL-2 SERA					IL-2 TME					IL-6 SERA					IL-6 TME
	Control	Norm.	TEPA	Norm.		Control	Norm.	TEPA	Norm.		Control	Norm.	TEPA	Norm.		Control	Norm.	TEPA	Norm.
	86	0.664093	285	2.20077		1939.39	1.40291	1319.11	0.954211		168	0.88189	345	1.81102		3433.64	2.19107	8816.48	5.62596
	213	1.64479	291	2.2471		1862.66	1.3474	2746.61	1.98683		281	1.47507	304	1.5958		1626.12	1.03765	5013.76	3.19938
	199	1.53668	185	1.42857		804.662	0.582072	1636.33	1.18368		265	1.39108	201	1.05512		3037.77	1.93846	5538.99	3.53454
	20	0.15444	146	1.12741		1919.01	1.38816	1443.43	1.04414		48	0.251969	147	0.771654		291.903	0.186269	8756.86	5.58792
						1835.19	1.32753	3621.59	2.61977							790.514	0.504442	3808.25	2.43012
						1220.95	0.883207	1452.98	1.05105							1370.36	0.874453	2539.24	1.62033
						651.614	0.471361									1523.07	0.971902
						1296.01	0.937504									1399.64	0.893136
						802.056	0.580187									753.104	0.48057
						1492.54	1.07966									1444.94	0.922046
	129.5					1382.41					190.5					1567.11

## Sheet: 2c
		Neutrophils	Monocytes	Macrophages	Dendritic Cells (DCs)
	Control-1	4.03	4.58	4.4	2.37
	Control-2	0.99	0.75	1.23	0.97
	Control-3	5.17	2.34	3.29	0.99
	TEPA-1	25.8	7.01	5.05	1.59
	TEPA-2	15.5	5.16	5.08	1.16
	TEPA-3	23.5	3.75	12.4	1.38

## Sheet: 2e
	% Neutrophils			# Neutrophils
	Control	TEPA		Control	TEPA
	0.096	0.196		1	3.14
	0.073	0.142		0.3	1.55
	0.125	0.17		1.49	1.55
	0.112	0.152		0.82	2.86

## Sheet: 6g
	Copper concentration	- Neutrophils					+ Neutrophils
		Exp1	Exp2		Exp3		Exp1	Exp2		Exp3
		Donor1	Donor2	Donor3	Donor1		Donor1	Donor2	Donor3	Donor1
	Media only	20.29	27.642	25.203	21.47		18.841	26.016	27.642	22.88
	Media + TEPA	15.942	22.764	28.455	17.35		11.594	23.577	30.081	24.04
	SK-N-BE(2)-C	13.043	23.577	19.512	16.71		11.594	19.512	22.764	19.79
	SK-N-BE(2)-C + TEPA	30.435	24.39	34.959	31.36		4.348	8.943	13.821	9.64

## Sheet: 6h
	Genes	Media only		Media + TEPA		SK-N-BE(2)-C		SK-N-BE(2)-C + TEPA
		Donor1	Donor2	Donor1	Donor2	Donor1	Donor2	Donor1	Donor2
	MT1X (18S)	1	1	0.926962	0.555526	1.11939	0.866375	1.58568	1.331
	S100A8 (ACTB)	1	1	1.1136	1.10953	0.818157	1.00018	1.16658	1.5313
	ISG15 (ACTB)	1	1	1.21929	1.10513	1.23356	1.23407	1.79267	1.68034

## Sheet: 6i
	% Transmigration	Media control	SK-N-BE(2)-C	SK-N-BE(2)-C+TEPA
Exp1	Donor1	18.78	35.27	33.8
	Donor1	13.9	28.75	36.26
	Donor1	15.79	21.2	12.57
	Donor2	11.45	22.99	19.09
	Donor2	8.45	17.94	31.21
	Donor2	3.89	26.28	22.96
Exp2	Donor1	16.39	25.48	51.36
	Donor1	41.76	14.2	62.85
	Donor1	16.42	9.89	16.54
	Donor2	31.87	17.98	50.86
	Donor2	24.08	14.96	12.75
	Donor2	19.36	24.01	18.67

## Sheet: 6j
		Control									TEPA
		Donor1			Donor2			Donor3			Donor1			Donor2			Donor3
		Well 1	Well 2	Well 3	Well 1	Well 2	Well 3	Well 1	Well 2	Well 3	Well 1	Well 2	Well 3	Well 1	Well 2	Well 3	Well 1	Well 2	Well 3
	IgG	1	1	1	1	1	1	1	1	1	0.97	1.06	0.98	1.21	1.62	1.43	0.86	1.01	0.92
	anti-GD2	4.03	4.47	0.98	3.82	1.62	2.95	1.16	3.61	2.26	5.3	5.31	6.41	4.89	5.27	5.6	5.65	6.04	4.89

[truncated: 29 more sheets: 7a, 7b, 7d, 7e, 7f, 7h, S1, S2b, S7a, S6b, S7c, S8a, S8b, S8c, Summary, 0-3, 0-4, 0-5, 0-6, 1-5 …]
